# Supplementary material for: Circular RNA FTO functions as a hsa-miR-141-3p sponge to regulate the growth and migration abilities of human retinal endothelial cells via up-regulating ZEB1
Source: PLoS One. 2025 Dec 5;20(12):e0338208. doi: 10.1371/journal.pone.0338208 (PMC12680237; doi:10.1371/journal.pone.0338208)
Supplement: S1 Data — (ZIP) [file pone.0338208.s001.zip]

Archive with 40 entries (31 files):
- YT2021040602-original data/
- YT2021040602-original data/2C/
- YT2021040602-original data/2C/2-1 (1).jpg
- YT2021040602-original data/2C/2-1 (2).jpg
- YT2021040602-original data/2C/2-1 (3).jpg
- YT2021040602-original data/2C/2-1 (4).jpg
- YT2021040602-original data/2E/
- YT2021040602-original data/2E/2-1.jpg
- YT2021040602-original data/2E/2-2.jpg
- YT2021040602-original data/2E/2-3.jpg
- YT2021040602-original data/2E/2-4.jpg
- YT2021040602-original data/2G+4G+6G/
- YT2021040602-original data/2G+4G+6G/1-E-cadherin.tif
- YT2021040602-original data/2G+4G+6G/2-N-cadherin.tif
- YT2021040602-original data/2G+4G+6G/3-Vimentin.tif
- YT2021040602-original data/2G+4G+6G/4-GAPDH.tif
- YT2021040602-original data/4C/
- YT2021040602-original data/4C/4-1 (1).jpg
- YT2021040602-original data/4C/4-1 (2).jpg
- YT2021040602-original data/4C/4-1 (3).jpg
- YT2021040602-original data/4C/4-1 (4).jpg
- YT2021040602-original data/4E/
- YT2021040602-original data/4E/4-1.jpg
- YT2021040602-original data/4E/4-2.jpg
- YT2021040602-original data/4E/4-3.jpg
- YT2021040602-original data/4E/4-4.jpg
- YT2021040602-original data/5E/
- YT2021040602-original data/5E/1-ZEB1.tif
- YT2021040602-original data/5E/2-GAPDH.tif
- YT2021040602-original data/6C/
- YT2021040602-original data/6C/6-1 (1).jpg
- YT2021040602-original data/6C/6-1 (2).jpg
- YT2021040602-original data/6C/6-1 (3).jpg
- YT2021040602-original data/6C/6-1 (4).jpg
- YT2021040602-original data/6E/
- YT2021040602-original data/6E/6-1.jpg
- YT2021040602-original data/6E/6-2.jpg
- YT2021040602-original data/6E/6-3.jpg
- YT2021040602-original data/6E/6-4.jpg
- YT2021040602-original data/original data.xlsx
