# Supplementary material for: Circular RNA FTO functions as a hsa-miR-141-3p sponge to regulate the growth and migration abilities of human retinal endothelial cells via up-regulating ZEB1
Source: PLoS One. 2025 Dec 5;20(12):e0338208. doi: 10.1371/journal.pone.0338208 (PMC12680237; doi:10.1371/journal.pone.0338208)
Supplement: S1 Data — (ZIP) [file pone.0338208.s001.zip › YT2021040602-original data/original data.xlsx]

## Sheet: 1
Relative expression of circFTO	Cataract	Non-PDR	PDR
(fold change)	1.142	1.505	2.79
	1.662	1.091	2.055
	0.777	1.553	2.868
	1.218	1.51	3.588
	0.829	1.743	2.411
	0.287	1.019	2.629
	1.057	1.316	2.63
	1.137	0.649	3.416
	0.935	0.908	2.132
	0.888	1.632	2.373
	0.571	1.348	2.653
	1.193	2.027	2.069
	0.424	2.516	3.777
	1.08	1.193	2.27
	1.029	0.851	2.046
	1.315	0.783	1.052
	0.895	2.013	2.706
	0.886	1.717	2.92
	1.098	2.372	1.956
	1.186	1.903	2.598
	1.262	1.332	2.239
	0.631	1.57	2.248
	0.732	2.34	2.809
	1.384	1.398	2.632
	1.687	1.457	3.284
	0.789	2.126	1.426
	1.316	2.069	1.942
	1.158	1.134	2.215
	0.419	1.598	2.572
	1.013	1.564	2.613
Relative expression of circFTO	Control	HG
(fold change)	0.917	5.072
	0.936	4.167
	1.157	4.481
Relative expression		NC			RNase R
(fold change)	circFTO	1.086	0.975	0.939	0.9	0.806	0.93
	FTO	0.957	0.991	1.052	0.397	0.439	0.359
Relative expression		circFTO			FTO
(fold change)	4h	1.124	1.07	0.807	0.881	1.168	0.95
	8h	1.016	0.968	1.042	0.716	0.892	0.782
	12h	0.972	0.921	0.844	0.603	0.557	0.521
	24h	0.883	0.941	0.826	0.383	0.464	0.405

## Sheet: 2
Relative expression of circFTO	si-nc	si-circFTO 1#	si-circFTO 2#
(fold change)	0.95	0.669	0.489
	0.959	0.595	0.507
	1.091	0.553	0.426
Relative cell proliferation	Control	HG	HG+si-nc	HG+si-circFTO
	1.09	1.596	1.55	1.275
	0.928	1.505	1.582	1.197
	0.973	1.531	1.593	1.318
Number of migrated cells	Control	HG	HG+si-nc	HG+si-circFTO
	20	257	228	86
	26	241	232	73
	22	234	240	75
Number of tube formation	Control	HG	HG+si-nc	HG+si-circFTO
	11	23	25	16
	9	27	24	18
	11	25	28	14

## Sheet: 3
Relative luciferase activity		mimic nc			mimic
	WT	1.027	1.055	0.918	0.325	0.353	0.301
	MUT	1.074	1.012	0.914	1.036	1.05	1.003
Relative expression of	si-nc	si-FTO
miR-141-3p (fold change)	1.07	1.919
	0.985	2.136
	0.945	1.938
Relative expression of	Control	HG
miR-141-3p (fold change)	1.049	0.447
	0.95	0.493
	1.001	0.437

## Sheet: 4
Relative expression of	inhibitor nc	inhibitor	mimic nc	mimic
miR-141-3p (fold change)	0.969	0.536	0.938	2.834
	0.934	0.469	0.923	2.964
	1.021	0.408	0.991	2.54
Relative cell proliferation	Control	HG	HG+si-FTO+inhibitor nc	HG+si-FTO+inhibitor
	0.939	1.607	1.313	1.417
	1.015	1.589	1.29	1.427
	1.046	1.56	1.235	1.528
Number of migrated cells	Control	HG	HG+si-FTO+inhibitor nc	HG+si-FTO+inhibitor
	28	244	86	141
	35	221	79	150
	16	246	85	161
Number of tube formation	Control	HG	HG+si-FTO+inhibitor nc	HG+si-FTO+inhibitor
	11	26	16	20
	13	24	18	21
	11	25	17	24

## Sheet: 5
Relative luciferase activity		mimic nc			mimic
	WT	0.984	0.932	1.084	0.366	0.361	0.305
	MUT	1.068	0.892	1.04	0.951	0.975	0.892
Relative expression of ZEB1	mimic nc	mimic
(fold change)	0.918	0.259
	1.138	0.206
	0.944	0.296
Relative expression of ZEB1	Control	HG	HG+si-circFTO+inhibitornc	HG+si-circFTO+inhibitor
(fold change)	1.059	2.647	1.331	1.73
	1.015	2.536	1.09	2.052
	0.926	2.901	1.263	2.15

## Sheet: 6
Relative expression of ZEB1	vector	ZEB1
(fold change)	1.084	2.434
	0.951	2.585
	0.965	2.697
Relative cell proliferation	Control	HG	HG+mimic+vector	HG+mimic+ZEB1
	1.065	1.581	1.245	1.412
	0.903	1.637	1.276	1.421
	1.032	1.52	1.223	1.495
Number of migrated cells	Control	HG	HG+mimic+vector	HG+mimic+ZEB1
	25	235	94	169
	27	252	88	154
	23	265	87	158
Number of tube formation	Control	HG	HG+mimic+vector	HG+mimic+ZEB1
	11	26	18	22
	11	27	15	20
	14	26	17	23
