# Supplementary material for: Circular RNA FTO functions as a hsa-miR-141-3p sponge to regulate the growth and migration abilities of human retinal endothelial cells via up-regulating ZEB1
Source: PLoS One. 2025 Dec 5;20(12):e0338208. doi: 10.1371/journal.pone.0338208 (PMC12680237; doi:10.1371/journal.pone.0338208)
Supplement: S2 Data — (ZIP) [file pone.0338208.s002.zip]

Archive with 9 entries (6 files):
- raw data of WB/
- raw data of WB/Figure 2G+4G+6G/
- raw data of WB/Figure 2G+4G+6G/1-E-cadherin.tif
- raw data of WB/Figure 2G+4G+6G/2-N-cadherin.tif
- raw data of WB/Figure 2G+4G+6G/3-Vimentin.tif
- raw data of WB/Figure 2G+4G+6G/4-GAPDH.tif
- raw data of WB/Figure 5E/
- raw data of WB/Figure 5E/1-ZEB1.tif
- raw data of WB/Figure 5E/2-GAPDH.tif
